# Supplementary material for: Size-Controllable Enzymatic Synthesis of Short Hairpin RNA Nanoparticles by Controlling the Rate of RNA Polymerization
Source: Polymers (Basel). 2018 May 28;10(6):589. doi: 10.3390/polym10060589 (PMC6403749; doi:10.3390/polym10060589)
Supplement: Supplementary file 1 [file polymers-10-00589-s001.zip]

Archive with 2 entries (2 files):
- Supplementary Information_Size-controllable enzymatic synthesis of short hairpin RNA nanoparticles by controlling the rate of RNA polymerization.docx
- Supplementary Video S1.mp4
